# Supplementary material for: Aromatic Tricyanoethylenes a New Class of ‘Compact’ Photoinitiators for One- and Two-Photon Photopolymerization
Source: Polymers (Basel). 2026 Apr 14;18(8):958. doi: 10.3390/polym18080958 (PMC13119627; doi:10.3390/polym18080958)
Supplement: Supplementary file 1 [file polymers-18-00958-s001.zip]

Archive with 1 entries (1 files):
- polymers-4213243-supplementary.pdf
